# Supplementary material for: Ankle Robotics Induces Ongoing Locomotor Plasticity with Delayed, Sustained Multi-Segmental Gait Improvements 17 Months After Training in Chronic Stroke
Source: Medicina (Kaunas). 2026 Jun 29;62(7):1250. doi: 10.3390/medicina62071250 (PMC13414436; doi:10.3390/medicina62071250)
Supplement: Supplementary file 1 [file medicina-62-01250-s001.zip]

Archive with 1 entries (1 files):
- medicina-4301712-supplementary.pdf
